# Supplementary material for: Dihydrophenanthrenes from a Sicilian Accession of Himantoglossum robertianum (Loisel.) P. Delforge Showed Antioxidant, Antimicrobial, and Antiproliferative Activities
Source: Plants (Basel). 2021 Dec 15;10(12):2776. doi: 10.3390/plants10122776 (PMC8708532; doi:10.3390/plants10122776)
Supplement: Supplementary file 1 [file plants-10-02776-s001.zip]

Archive with 1 entries (1 files):
- plants-1504955-supplementary.pdf
